# Supplementary material for: Relations between Neurocognitive Function and Visual Acuity: A Cross-Sessional Study in a Cohort of Premature Children
Source: Children (Basel). 2024 Jul 25;11(8):894. doi: 10.3390/children11080894 (PMC11352678; doi:10.3390/children11080894)
Supplement: Supplementary file 1 [file children-11-00894-s001.zip]

Archive with 1 entries (1 files):
- children-3074540-SI.pdf
